# Supplementary material for: Prior to extension, Transcriptomes of fibroblast-like Synoviocytes from extended and Polyarticular juvenile idiopathic arthritis are indistinguishable
Source: Pediatr Rheumatol Online J. 2018 Jan 8;16:3. doi: 10.1186/s12969-017-0217-6 (PMC5759884; doi:10.1186/s12969-017-0217-6)
Supplement: Supplementary file 1 — Clinical Table (XLSX 41 kb) [file 12969_2017_217_MOESM1_ESM.xlsx]

## Sheet: Sheet1
Code	Diagnosis	Age at injection	Sex	Joint	Duration of disease at time of sample	Follow up from diagnosis without extension	Time between sample and extension	HLA B27	ANA	RF	CCP	Medications at time of sample
C1	skeletal dysplasia (tissue)	15 y	M	R knee	NA	NA	NA	NA	NA	NA	NA	none
C2	torn meniscus	>16 y	F	knee	NA	NA	NA	NA	NA	NA	NA	unknown
C3	hip dysplasia (tissue)	4 y	F	L hip	NA	NA	NA	NA	NA	NA	NA	none
C4	patellar instability (tissue)	12 y	F	L knee	NA	NA	NA	NA	NA	NA	NA	none
C5	patellar instability (tissue)	13 y	M	R knee	NA	NA	NA	NA	NA	NA	NA	none
C6	ACL tear	15 y	M	R knee	NA	NA	NA	NA	NA	NA	NA	none
PR1	Persistent	14y	F	R knee	16 mo	8 y	NA	NT	Neg	NT	NT	none
PR2	Persistent	14 y	F	L knee	12 y	16 y	NA	NT	1:40	NT	NT	naproxen
PR3	Persistent	8 y	F	L knee	21 mo	6 y	NA	Neg	Neg	Neg	NT	naproxen
PR4	Persistent	12 y	F	L knee	9 y	18 y	NA	Neg	1:40	Neg	Neg	naproxen
PR5	Persistent	17 y	M	R knee	2 y	2 y	NA	NT	Neg	Neg	NT	naproxen
PR6	Persistent	10 y	M	R knee	7 mo	5.5 y	NA	Neg	Neg	Neg	NT	tolmetin
PR7	Persistent	12 y	F	R knee	10 mo	6.5 y	NA	Neg	Neg	Neg	NT	none
PR8	Persistent	6.5 y	F	R knee	3 mo	10.5 y	NA	NT	1:160	Neg	NT	naproxen
PR9	Persistent	12 y	M	L knee	7 y	15 y	NA	Neg	Pos	Neg	NT	naproxen
PR10	Persistent	13 y	F	R knee	9 y	14 y	NA	NT	1:1280	Neg	NT	naproxen
PR11	Persistent	3.5 y	M	L knee	2 mo	9 y	NA	NT	1:80	NT	NT	naproxen
PR12	Persistent	6 y	M	R knee	4 mo	7 y	NA	NT	1:320	Neg	NT	naproxen, methotrexate
Etb1	Extended-to-be	5 y	F	R knee	1.5 y	NA	11 mo	Neg	Neg	Neg	NT	none
Etb2	Extended-to-be	2 y	F	L knee	6 mo	NA	2 y	NT	1:80	NT	NT	naproxen
Etb3	Extended-to-be	9 y	F	L knee	5 mo	NA	2 y	NT	1:80	Neg	NT	tolmetin
Etb4	Extended-to-be	12 y	F	L knee	2 y	NA	1 w	Neg	1:160	Neg	Neg	naproxen, methotrexate
Etb5	Extended-to-be	11 y	F	L knee	6 weeks	NA	1.5 y	NT	1:640	Neg	NT	naproxen, doxycycline
Etb6	Extended-to-be	15 y	F	L knee	5 mo	NA	1 y	Neg	Neg	Neg	NT	naproxen
Etb7	Extended-to-be	13 y	F	L knee	7 mo	NA	4 mo	NT	1:40	NT	Neg	naproxen
E1	Extended	9 y	F	R elbow	6 y	NA	same	Neg	1:40	Neg	NT	naproxen
E2	Extended	11 y	F	R knee	5 y	NA	same	Neg	Neg	Neg	NT	naproxen
E3	Extended	9 y	F	L knee	5 y	NA	-4 y	Neg	Pos	Pos	Neg	naproxen
E4	Extended	15 y	F	R knee	10 y	NA	-3.5 y	NT	1:80	Neg	NT	naproxen, methotrexate
Poly1	Polyarticular	6 y	F	L knee	3 mo	NA	NA	NT	1:320	Neg	Neg	naproxen
Poly2	Polyarticular	17.5 y	F	L knee	unk	NA	NA	unk	unk	unk	unk	tolmetin, methotrexate
Poly3	Polyarticular	8 y	F	R knee	5 y	NA	NA	NT	1:320	Neg	NT	naproxen, methotrexate
Poly4	Polyarticular	10 y	F	R knee	8 y	NA	NA	NT	1:320	Neg	NT	etanercept, prednisone
Poly5	Polyarticular	3 y.o.	M	R knee	14 mo	NA	NA	Neg	1:1280	Neg	NT	methotrexate
Poly6	Polyarticular	7 y.o.	F	R knee	3.5 y	NA	NA	Neg	1:320	Neg	NT	none
Table: Clinical information on samples. Y=years; mo=months; NA = not applicable; NT = not tested; unk = unknown, old records not available; Neg = negative; Pos = positive.
