# Supplementary material for: Prior to extension, Transcriptomes of fibroblast-like Synoviocytes from extended and Polyarticular juvenile idiopathic arthritis are indistinguishable
Source: Pediatr Rheumatol Online J. 2018 Jan 8;16:3. doi: 10.1186/s12969-017-0217-6 (PMC5759884; doi:10.1186/s12969-017-0217-6)
Supplement: Supplementary file 2 — FDR_results_table (XLSX 11 kb) [file 12969_2017_217_MOESM2_ESM.xlsx]

## Sheet: Sheet1
Comparisons	Number of probesets used in LIMMA Analysis	Number of differentially expressed probesets (15% FDR)	Lowest Adjusted p-value	5% FDR (Down)	5% FDR (Up)	10% FDR (Down)	10% FDR (Up)	15% FDR (Down)	15% FDR (Up)	20% FDR (Down)	20% FDR (Up)	30% FDR (Down)	30% FDR (Up)
control vs extended-to-be	3599	1522	0.0008899	4	25	104	224	505	1017	838	1617
control vs extended	2945	100	0.01644	0	1	2	9	32	68	413	342
control vs polyarticular	3200	294	0.0001129	0	3	3	11	146	148	1074	1223
control vs persistent	2790	1010	0.01858	0	3	0	4	148	862	399	1458
extended-to-be vs extended	2358	2	0.1045	0	0	0	0	0	2	0	2	969	240
extended-to-be vs polyarticular	1485	0	0.4173	0	0	0	0	0	0	0	0	0	0
extended-to-be vs persistent	2856	22	0.004038	0	1	3	9	6	16	219	593
extended vs polyarticular	1905	0	0.3253	0	0	0	0	0	0	0	0	0	0
extended vs persistent	4016	0	0.1579	0	0	0	0	0	0	488	2058
polyarticular vs persistent	3809	2556	0.09185	0	0	276	1178	657	1899	876	2043
